# Supplementary material for: Optimization of Therapeutic modRNA Delivery to the Lung for Prevention of Pulmonary Fibrosis
Source: Pharmaceutics. 2026 Jul 16;18(7):868. doi: 10.3390/pharmaceutics18070868 (PMC13415190; doi:10.3390/pharmaceutics18070868)
Supplement: Supplementary file 1 [file pharmaceutics-18-00868-s001.zip]

Archive with 1 entries (1 files):
- pharmaceutics-4398790-supplementary.pdf
